# Supplementary material for: Ephemeroptera (Mayflies) Assemblages and Environmental Variation along Three Streams Located in the Dry-Hot Valleys of Baima Snow Mountain, Yunnan, Southwest China
Source: Insects. 2021 Aug 29;12(9):775. doi: 10.3390/insects12090775 (PMC8466216; doi:10.3390/insects12090775)
Supplement: Supplementary file 1 [file insects-12-00775-s001.zip]

Archive with 4 entries (3 files):
- insects-1314667-supplementary/
- insects-1314667-supplementary/Table S1.pdf
- insects-1314667-supplementary/Table S2.pdf
- insects-1314667-supplementary/Table S3.pdf
